# Supplementary material for: A 12-Week, Single-Centre, Randomised, Double-Blind, Placebo-Controlled, Parallel-Design Clinical Trial for the Evaluation of the Efficacy and Safety of Lactiplantibacillus plantarum SKO-001 in Reducing Body Fat
Source: Nutrients. 2024 Apr 11;16(8):1137. doi: 10.3390/nu16081137 (PMC11053414; doi:10.3390/nu16081137)
Supplement: Supplementary file 1 [file nutrients-16-01137-s001.zip]

Archive with 1 entries (1 files):
- nutrients-2944146-supplementary.pdf
